# Supplementary material for: Tetrahedrite Nanocomposites for High Performance Thermoelectrics
Source: Nanomaterials (Basel). 2025 Feb 24;15(5):351. doi: 10.3390/nano15050351 (PMC11902260; doi:10.3390/nano15050351)
Supplement: Supplementary file 1 [file nanomaterials-15-00351-s001.zip]

Archive with 1 entries (1 files):
- nanomaterials-3471011-supplementary.pdf
